# Supplementary material for: Health Benefits of Palm Tocotrienol-Rich Fraction: A Systematic Review of Randomized Controlled Trials
Source: Nutr Rev. 2024 Jun 25;83(2):307–28. doi: 10.1093/nutrit/nuae061 (PMC11723135; doi:10.1093/nutrit/nuae061)
Supplement: nuae061_Supplementary_Data [file nuae061_supplementary_data.zip]

Archive with 3 entries (2 files):
- nuae061_Supplementary_Data/
- nuae061_Supplementary_Data/Minor revision (Nutrition reviews).docx
- nuae061_Supplementary_Data/PRISMA_2020_checklist.docx
